# Supplementary material for: A novel type of N-acetylglutamate synthase is involved in the first step of arginine biosynthesis in Corynebacterium glutamicum
Source: BMC Genomics. 2013 Oct 18;14:713. doi: 10.1186/1471-2164-14-713 (PMC3827942; doi:10.1186/1471-2164-14-713)
Supplement: Additional file 2 — Possible ionisation and fragmentation of N-acetylglutamate semialdehyde after applying automated MS/MS. Theoretical fragmentation pattern resulted in the following ions: [M + H]+ (m/z = 174.0761), [M + H-H20]+ (m/z = 156.0655) and [M + H-H20-C2H2O]+ (m/z = 114.0550), calculated with the software package HighChem Mass Frontier 4.0 (HighChem, Ltd.; Bratislava, Slovakia). [file 1471-2164-14-713-S2.zip]

Archive with 1 entries (1 files):
- 1973223113955192_add2.eps
