# Supplementary material for: A novel type of N-acetylglutamate synthase is involved in the first step of arginine biosynthesis in Corynebacterium glutamicum
Source: BMC Genomics. 2013 Oct 18;14:713. doi: 10.1186/1471-2164-14-713 (PMC3827942; doi:10.1186/1471-2164-14-713)
Supplement: Additional file 3 — Growth test with C. glutamicum on MM1 minimal medium. Tenfold serial cell dilutions were prepared and spotted on MM1 minimal medium plates. C. glutamicum ATCC 13032 (Cg WT) was used as positive control to compare the growth behavior of Cg ∆cg3035. [file 1471-2164-14-713-S3.zip]

Archive with 1 entries (1 files):
- 1973223113955192_add3.eps
