# Supplementary material for: A novel type of N-acetylglutamate synthase is involved in the first step of arginine biosynthesis in Corynebacterium glutamicum
Source: BMC Genomics. 2013 Oct 18;14:713. doi: 10.1186/1471-2164-14-713 (PMC3827942; doi:10.1186/1471-2164-14-713)
Supplement: Additional file 5 — Relative concentrations of l-citrulline in different C. glutamicum strains. Hydrophilic metabolites were extracted from C. glutamicum ATCC 13032 (WT), ∆cg3035 as well as WT pZ8-1 (empty vector) and WT pZ8-1::cg3035. Peak detection and integration was performed on base peak chromatograms of m/z-values of [M + H]+ ions. Error bars represent standard deviations of four biological replicates. An asterisk denotes p-values below 0.01. [file 1471-2164-14-713-S5.zip]

Archive with 1 entries (1 files):
- 1973223113955192_add5.eps
