# Supplementary material for: A novel type of N-acetylglutamate synthase is involved in the first step of arginine biosynthesis in Corynebacterium glutamicum
Source: BMC Genomics. 2013 Oct 18;14:713. doi: 10.1186/1471-2164-14-713 (PMC3827942; doi:10.1186/1471-2164-14-713)
Supplement: Additional file 8 — Multiple alignment of Cg3035 with its putative orthologues from Corynebacterineae species. A BLASTP search with Cg3035 as query was used against the RefSeq database to identify similar proteins. Only proteins of actinobacteria with at least 25% sequence similarity over 80% length of Cg3035 were used for an alignment using the COBALT [35] software. [file 1471-2164-14-713-S8.zip]

Archive with 1 entries (1 files):
- Additional File 5 - Homologues of Cg3035.eps
